# Supplementary material for: In Vitro Propagation and Genetic Uniformity Assessment of Manglietiastrum sinicum: A Critically Endangered Magnoliaceae Species
Source: Plants (Basel). 2023 Jun 30;12(13):2500. doi: 10.3390/plants12132500 (PMC10346917; doi:10.3390/plants12132500)
Supplement: Supplementary file 1 [file plants-12-02500-s001.zip]

Archive with 1 entries (1 files):
- plants-2423960-supplementary.pdf
